# Supplementary material for: Precision targeting of autoantigen-specific B cells in muscle-specific tyrosine kinase myasthenia gravis with chimeric autoantibody receptor T cells
Source: Nat Biotechnol. 2023 Jan 19;41(9):1229–38. doi: 10.1038/s41587-022-01637-z (PMC10354218; doi:10.1038/s41587-022-01637-z)
Supplement: Supplementary file 2 — Statistical source data. [file 41587_2022_1637_MOESM2_ESM.xlsx]

## Sheet: Fig. 1b
NTD	MuSK-CAART
0.11	72.5
0.2	62.9
0.46	60.2
0.023	72.3
0.2	73.1
0.63	75.1

## Sheet: Fig. 1h
control			13-3B5			189-1			24C1			control			192-8
0	0	6.18668	0	14.2799	7.976	0	5.376	5.30466	0	14.666	9.02532	0	0	3.01421	0	2.61205	4.30587
0	0	6.29851	0	13.8859	8.50075	0	5.76148	5.28625	0	12.757	6.03389	0	0	3.23186	0	4.81686	4.55663
0	0	6.1471	0	15.8146	10.1628	0	6.00428	5.53365	0	9.42338	8.50021	0	0	3.07099	0	3.72865	4.21598
