# Supplementary material for: Precision targeting of autoantigen-specific B cells in muscle-specific tyrosine kinase myasthenia gravis with chimeric autoantibody receptor T cells
Source: Nat Biotechnol. 2023 Jan 19;41(9):1229–38. doi: 10.1038/s41587-022-01637-z (PMC10354218; doi:10.1038/s41587-022-01637-z)
Supplement: Supplementary file 3 — Statistical source data. [file 41587_2022_1637_MOESM3_ESM.xlsx]

## Sheet: Fig. 2b
Nalm-6 control
Non	MG3 IgG	MG5 IgG	Non	MG3 IgG	MG5 IgG	Non	MG3 IgG	MG5 IgG	Non	MG3 IgG	MG5 IgG
0	0.77382	0.526946	0	0.855493	0.452698	0	0.771964	0.384018	0	1.39008	0.545508
0	0.903754	0.424855	0	0.86663	0.513952	0	0.985427	0.521377	0	0.916748	0.445273
Nalm-6 mixed
Non-ntd-1	MG3 IgG-ntd-1	MG5 IgG-ntd-1	Non-musk-1	MG3 IgG-musk-1	MG5 IgG-musk-1	Non-ntd-10	MG3 IgG-ntd-10	MG5 IgG-ntd-10	Non-musk-10	MG3 IgG-musk-10	MG5 IgG-musk-10
0	1.09865	0.398868	2.51494	2.7284	3.00126	0	1.33625	0.424855	7.34106	4.57346	4.65699
0	0.950159	0.450842	3.37436	3.42262	2.86019	0	0.840644	0.441561	5.52569	5.22313	4.64957
