# Supplementary material for: Precision targeting of autoantigen-specific B cells in muscle-specific tyrosine kinase myasthenia gravis with chimeric autoantibody receptor T cells
Source: Nat Biotechnol. 2023 Jan 19;41(9):1229–38. doi: 10.1038/s41587-022-01637-z (PMC10354218; doi:10.1038/s41587-022-01637-z)
Supplement: Supplementary file 4 — Statistical source data. [file 41587_2022_1637_MOESM4_ESM.xlsx]

## Sheet: Fig. 3a
mixed+192-8
Days	NTD-T					MuSK-CAART					CART-19
1	1040000	395000	921000	974000	1350000	1930000	1060000	1880000	1850000	2940000	1760000	1560000	1870000	2640000	2210000
3	1410000	1630000	2580000	2090000	3700000	3020000	1200000	1630000	2540000	2200000	1310000	4040000	3970000	4510000	1610000
5	6270000	11000000	12900000	9400000	20200000	2250000	3290000	2010000	2250000	5350000	1970000	743000	866000	3100000	1350000
7	6920000	31400000	38100000	39200000	82200000	2710000	2440000	1300000	1930000	4560000	998000	724000	757000	1030000	1050000
9	273000000	319000000	144000000	20900000	603000000	3900000	2300000	1160000	1640000	3390000	1460000	1280000	1120000	1570000	1360000
11	978000000	879000000	480000000	1150000000	2580000000	4530000	421000	282000	670000	1210000	383000	371000	388000	490000	261000
13	3560000000	4020000000	4320000000	4020000000	7970000000	14100000	1000000	440000	577000	5380000	538000	490000	345000	476000	430000
15	8640000000	8500000000	10800000000	9070000000	16100000000	64700000	102000	238000	4100000	8960000	420000	273000	297000	294000	285000
18	19900000000	28500000000	20500000000	25800000000	38100000000	202000000	439000	268000	8410000	38200000	479000	199000	209000	393000	244000
20	36200000000	46900000000	24200000000	39400000000	52000000000	437000000	255000	470000	11200000	875000	353000	1420000	452000	476000	479000
23	44800000000	17900000000	10100000000	15300000000	26600000000	648000000	1550000	70500	9380000	52500000	187000	86200	397000	477000	172000
mixed+4a3
	NTD-T					MuSK-CAART					CART-19
1	1840000	3180000	783000	1330000	1100000	1720000	1800000	1920000	1800000	1090000	1510000	1650000	2460000	1510000	1650000
3	4440000	4300000	2440000	1940000	2460000	2570000	2910000	4780000	3870000	1880000	5440000	4320000	6290000	3920000	4380000
5	22800000	21700000	28200000	30700000	18500000	1970000	1510000	2180000	1100000	1030000	1870000	1730000	1330000	1710000	1850000
7	86300000	88000000	113000000	127000000	76200000	705000	885000	859000	1270000	955000	1230000	1030000	1040000	1220000	1180000
9	759000000	503000000	708000000	871000000	598000000	1560000	1500000	1590000	1660000	1880000	1460000	1310000	1170000	1580000	1440000
11	1910000000	1490000000	2620000000	2640000000	1880000000	208000	282000	237000	846000	2330000	864000	803000	630000	772000	777000
13	4710000000	7060000000	8260000000	7380000000	6710000000	471000	341000	379000	409000	363000	1040000	798000	608000	827000	992000
15	17400000000	13400000000	17500000000	17400000000	12200000000	163000	633000	311000	311000	344000	903000	812000	532000	612000	651000
18	39200000000	36300000000	37900000000	46000000000	37500000000	400000	711000	407000	605000	479000	1750000	804000	617000	821000	751000
20	42700000000	45000000000	47000000000	51600000000	47300000000	266000	252000	260000	491000	402000	3120000	508000	463000	555000	458000
23	63200000000	34000000000	19500000000	28100000000	68200000000	25500	129000	296000	254000	256000	474000	438000	467000	543000	592000

## Sheet: Fig. 3b
13-3B5
Days post taret cell injection	NTD					CART-19					MuSK-CAART
1	863000	905000	688000	1030000	934000	839000	1050000	654000	1090000	861000	1640000	2140000	2630000	1380000	1110000
3	4580000	4620000	3390000	5220000	5280000	3250000	1700000	1770000	4070000	3780000	4860000	5330000	9520000	4410000	3980000
5	10400000	10500000	8580000	9440000	9890000	896000	1220000	517000	1410000	958000	3910000	2440000	8320000	4450000	2760000
7	39100000	33900000	28000000	37400000	4340000	949000	822000	386000	809000	619000	1050000	921000	946000	797000	905000
9	327000000	319000000	28400000	39000000	150000000	1760000	1520000	1410000	1320000	1270000	1130000	1110000	1020000	911000	1060000
11	720000000	646000000	641000000	765000000	702000000	1520000	1110000	1090000	927000	444000	646000	828000	637000	849000	1010000
13	5650000000	5440000000	3380000000	2800000000	3110000000	3750000	1500000	2150000	5450000	1210000	29500	209000	146000	437000	1120000
15	10600000000	14200000000	9660000000	13700000000	9670000000	12300000	4000000	5410000	13000000	2750000	547000	525000	491000	1230000	1900000
18	21800000000	27300000000	18900000000	22000000000	18300000000	93300000	2610000	21900000	2010000	10500000	779000	706000	730000	705000	777000
20	39600000000	44500000000	27200000000	39100000000	33500000000	256000000	10900000	63700000	121000000	12000000	792000	750000	757000	865000	1050000
23	73300000000	86700000000	37500000000	89100000000	85200000000	1030000000	24200000	11300000	48500000	6350000	132000	244000	202000	151000	130000
13-3B5*
Days post taret cell injection	NTD					CART-19					MuSK-CAART
1	740000	713000	784000	824000	845000	1060000	760000	895000	769000	684000	1140000	1350000	1110000	981000	1260000
3	2380000	1260000	1960000	2100000	2200000	2520000	2900000	755000	1100000	2350000	624000	2650000	2880000	2020000	3100000
5	442000	7600000	5730000	6990000	7670000	758000	787000	421000	237000	191000	1510000	347000	308000	1520000	1940000
7	42500000	29700000	25300000	20600000	32000000	1070000	747000	638000	864000	672000	593000	667000	759000	621000	703000
9	6960000	192000000	179000000	238000000	243000000	1370000	1180000	986000	1110000	1010000	948000	1160000	968000	1130000	1160000
11	1020000000	888000000	681000000	720000000	862000000	1080000	992000	917000	863000	615000	480000	541000	720000	493000	376000
13	253000000	2650000000	2250000000	362000000	2820000000	421000	744000	296000	305000	987000	335000	484000	390000	1200000	268000
15	11600000000	9200000000	8460000000	10200000000	9190000000	3750000	1420000	961000	771000	610000	576000	649000	621000	647000	481000
18	25400000000	21400000000	21500000000	23600000000	20100000000	3930000	2580000	1210000	2450000	819000	797000	749000	850000	764000	852000
20	25800000000	25800000000	25600000000	34500000000	27200000000	8490000	3720000	421000	3310000	575000	538000	539000	687000	656000	473000
23	92400000000	79000000000	72000000000	73500000000	79600000000	1150000	1500000	969000	1390000	250000	90500	321000	150000	313000	62200

## Sheet: Fig. 3c
NTD-T					CART-19					MuSK-CAART					NTD-T					CART-19					MuSK-CAART
19.4	43.4	49.4	42.3	44.3	62.4	12.3	12.9	10.8	15.2	75.3	83	85.3	83.7	83	27.9	31.1	20.8	41.2	48.4	4.41	84.2	24.5	70	53	83	75.8	87.1	83.2	84.4
NTD-T					CART-19					MuSK-CAART					NTD-T					CART-19					MuSK-CAART
34.2	14	51	12.5	2.83	0.25	82.7	15.6			16.2	40.6	31.8			1.37	2.31	17.5	2	2.07	1.35	21.9	5.2	8.2	61.2	31.7	49.1	92.9

## Sheet: Fig. 3d
IP	NTD-T	MuSK-CAART	NTD-T	MuSK-CAART	IP	NTD-T	MuSK-CAART	NTD-T	MuSK-CAART
75.1	1.17	80.3	1.58	75.9	64.8	0.99	73	3.03	58.4
	1.22	73.2	1.4	76.4		0.64	56.7	2.09	72
	1.01	72.6	1.07	82.3		0.39	66.7	0.37	49.4
	1.84	76.7	1.01	76		0.6		1.99
	1.87	73.2	1.35	74		1.42		1.63
IP-1	NTD-T-2	CART-19-3	NTD-T-4	CART-19-5	IP-2	NTD-T-6	CART-19-7	NTD-T-8	CART-19-9
82.2	0.61	54.9	0.72	27.5	68.2	0.99	7.69	12.1	10.7
	0.63	63.5	0.9	58.8		3.95	9.54	4.84	10.9
	0.73	44.2	0.66	54.9		0.48	6.49	1.58	10.8
	1.09	39.7	0.54	48		3.75		3.97	11.4
	1.13	41.2	0.71	80.8		3.41		3.77	7.1

## Sheet: Fig. 3e
	NTD					CART-19					MuSK-CAART
day 5	0.104724	0.053468	0.047519	0.06128	0.050005	0.153612	0.140876	0.084875	0.131115	0.089382	0.058673	0.047519	0.05813	0.046655	0.076327
day 15	8.30672	8.30672	8.30672	8.30672	8.30672	0.035776	0.026234	0.038895	0.02966	0.06291	0.019291	0.023027	0.021638	0.027839	0.036636
