# Supplementary material for: Precision targeting of autoantigen-specific B cells in muscle-specific tyrosine kinase myasthenia gravis with chimeric autoantibody receptor T cells
Source: Nat Biotechnol. 2023 Jan 19;41(9):1229–38. doi: 10.1038/s41587-022-01637-z (PMC10354218; doi:10.1038/s41587-022-01637-z)
Supplement: Supplementary file 5 — Statistical source data. [file 41587_2022_1637_MOESM5_ESM.xlsx]

## Sheet: Fig. 4b
	spleen				LN
	NTD-T	1D3-CART	MuSK-CAART		NTD-T	1D3-CART	MuSK-CAART
	67	0	61.5		59.2	0.26	35.7
	67.4	0.56	61.7		39.6	3.82	37.8
	63.1	0.032	63.4		42.7	3.85	45.9
	59.3	0.036	54		28.3	0.032	40.4
	54.3		59.7		41.3		40.3
	49.8		56.9		43		52.6
	59.2		48.7		55		39.1
	57.1		57.1		34.3		34.4

## Sheet: Fig. 4c
G1	G2	G3
0.289	0.552	0.329
1.032	2.373	0.353
0.237	0.18	0.168
0.233	0.332514	0.138
0.21082	0.994962	0.107551
0.315802	0.095553	0.074557
0.549763	0.488059	0.11746
0.141403		0.251527
0.101981		0.204821
0.115693		0.368508
4.9029		3.08134
0.383505		0.118692

## Sheet: Fig. 4d, e
Fold change of anti-MuSK antibody
Weeks after treatment	NTD-T									1D3-CART									MuSK-CAART
0	0.5	0.34	0.63	0.04	0.213154	0.336476	0.763806	0.214574		0.12	0.64	0.16	0.457103	1.03434	0.027034	0.133082			0.23	0.11	0.2	0.06	0.02118	0.01341	0.147586	0.095283
1	1	1	1	1	1	1	1	1		1	1	1	1	1	1	1			1	1	1	1	1	1	1	1
2	1.69	1.32	1.48	1.26	3.17679	1.72563	2.45411	0.947245		0.84	0.89	0.46	1.59389	0.697077	0.922742	1.10902			0.8	0.75	0.37	0.53	0.926519	0.533553	1.15554	0.60632
3	5.05	0.68	9.02	0.55	1.47524	3.40718	5.91636	1.71874		0.64	0.64	0.38	1.31359	0.704078	1.31434	1.54468			0.73	0.62	0.22	0.44	1.39038	0.467892	1.63831	0.832855
4	24.86	1.3	6.47	0.77	2.11747	3.75196	5.38139	3.52279		0.41	0.71	0.14	2.89794	0.870113	0.996279	1.45078			0.82	0.89	0.18	0.56	1.57357	0.328467	1.5916	0.960478
Fold change of total mouse IgG
Weeks after treatment	NTD-T									1D3-CART									MuSK-CAART
0	0.913264	0.762288	0.435734	1.86979	0.661795	0.732551	0.648155	1.04039		0.681467	1.17135	0.832059	0.711123	0.665382	0.931737				0.72187	1.10062	1.20219	0.787939	1.23844	0.669792	0.864279	0.587545
1	1	1	1	1	1	1	1	1		1	1	1	1	1	1				1	1	1	1	1	1	1	1
2	1.1623	1.12471	1.14142	2.71091	1.26444	1.22961	1.06306	0.997008		0.893296	0.783633	0.633382	0.818661	0.963676	0.852267				1.14317	1.37439	2.05501	1.01775	1.57908	0.634733	1.1131	0.918326
3	1.68577	1.31075	1.18603	2.91993	1.12665	1.33659	1.09889	0.953628		0.838715	0.495706	0.467647	0.605693	0.556412	0.558839				2.03204	1.91604	2.37558	0.978864	1.72506	0.45373	1.49387	1.61868
4	2.15057	1.51068	1.29995	4.15845	0.947112	1.65101	1.25654	1.27225		0.676729	0.376399	0.375441	0.349499	0.363786	0.438614				2.02151	1.93606	2.90899	0.983937	1.49311	0.350999	1.80679	1.15518
