# Supplementary material for: Precision targeting of autoantigen-specific B cells in muscle-specific tyrosine kinase myasthenia gravis with chimeric autoantibody receptor T cells
Source: Nat Biotechnol. 2023 Jan 19;41(9):1229–38. doi: 10.1038/s41587-022-01637-z (PMC10354218; doi:10.1038/s41587-022-01637-z)
Supplement: Supplementary file 6 — Statistical source data. [file 41587_2022_1637_MOESM6_ESM.xlsx]

## Sheet: Fig. 5a
days	Vehicle																								MuSK-CAART High-dose																								MuSK-CAART Low-dose
1	7950	22100	11200	3520	20100	22200																			19400	17900	7740	11500	19600	6340	22600	26700	16900	18500	15700	19100	20900	15200	24800	25000	7540	14900	15800	18300	39800	40200	11400	9890	7510
4	37900	68200	61200	6420	134000	128000																			10600	9510	8390	9040	6010	5930	12200	13900	13200	12300	11200	12300	11900	5360	12500	11500	6820	4850	5420	6200	7170	6830	7910	7550	29300
8	309000	876000	799000	13100	1010000	810000																			9290	8060	7360	9190	4750	6060	4490	6490	8330	8160	9900	10500	4660	4510	5780	5530	12000	5570	8170	7600	7900	7530	8570	7080	65500
14	42100000	68900000	29500000	79700000	66400000	46700000																			6940	6880	7190	6880	4330	4110	5430	4630	4240	3680	5600	4490	3500	6360	4190	4680	5730	5390	6520	6740	8950	9070	8020	7670	3420000
[truncated: 55 more columns]

## Sheet: Fig.5 g-i
Fig 5g	Nalm6 control				Nalm6 3-28
1	90.75	1.45	109.23	104.42	100.94	5.25	103.04	17.73
2	109.4	1.49	104.46	100.69	99.83	5.37	116.96	16.57
3	99.85	1.65	106.32	104.53	99.23	4.79	102.12	15.55
Fig. 5h
	N1_T2	N1_T2	N1_T2	N1_T2	C2_T2	C2_T2	C2_T2	C2_T2	H2_T2	H2_T2	H2_T2	H2_T2	HBEC2_T2	HBEC2_T2	HBEC2_T2	HBEC2_T2
1	105.55	42.85	77.22	84.05	110.82	39.63	111.09	94.06	97.69	41.26	87.99	86.92	112.59	5.62	100.62	94.59
2	95.37	41.8	98.9	79.16	88.17	37.51	98.1	80.75	103.11	38.93	91.03	87.07	102.5	6.19	96.62	93.74
3	99.08	52.18	91.65	79	101.01	32.1	59.74	88.33	99.2	46.64	88.34	90.73	84.91	6.67	89.54	82.99
Fig. 5i
	HREC2_T2	HREC2_T2	HREC2_T2	HREC2_T2	HUVEC2_T2	HUVEC2_T2	HUVEC2_T2	HUVEC2_T2	NHEM1_T2	NHEM1_T2	NHEM1_T2	NHEM1_T2
1	95.62	39.11	100.99	92.86	94.84	3.37	158.62	65.35	102.39	4.55	110.24	109.27
2	99.74	37.35	103.46	103.57	85.94	3	160.31	128.52	89.5	3.71	85.3	113.38
3	104.64	40.47	124.42	103	119.22	2.97	162.38	134.86	108.11	1.8	94.46	123.89
