# Supplementary material for: Precision targeting of autoantigen-specific B cells in muscle-specific tyrosine kinase myasthenia gravis with chimeric autoantibody receptor T cells
Source: Nat Biotechnol. 2023 Jan 19;41(9):1229–38. doi: 10.1038/s41587-022-01637-z (PMC10354218; doi:10.1038/s41587-022-01637-z)
Supplement: Supplementary file 7 — Statistical source data. [file 41587_2022_1637_MOESM7_ESM.xlsx]

## Sheet: Fig. 6b
	MuSK-CAART			CART-19
Agrin	0	3	10	0	3	10
	67747	687504	2.03128e+06	634644	535140	2.38104e+06
	9832.87	3.87568e+06	2.93333e+06	1.6972e+06	652575	1.46595e+06
	3893.28	2.49703e+06	3.21507e+06	830422	2.74654e+06	1.65426e+06
	45253	657408	1.96756e+06	939348	788543	3.18434e+06
	314052	2.7556e+06	3.82082e+06	209685	1.21976e+06	4.08788e+06
	378679	2.56569e+06	3.83051e+06	148261	2.20475e+06	3.11578e+06
	247110	2.20807e+06	3.53932e+06	111923	3.03881e+06	3.68679e+06
	742395	541137	2.58167e+06	107350	3.1872e+06	2.66825e+06
	641566	1.40375e+06	2.38795e+06	362340	3.02907e+06	2.34366e+06
	1.26511e+06	2.42873e+06	2.48649e+06	681189	2.17006e+06	4.00506e+06
	370440	2.80991e+06	2.65651e+06	3523.81	3.16424e+06	2.58241e+06
	362873	2.92779e+06	3.71951e+06	105464	2.16942e+06	2.19486e+06

## Sheet: Fig. 6c
	No AGN	AGN
Expt 1	1	1.57374
Expt 2	1	1.2721
Expt 3	1	1.83152
Expt 4	1	1.06018

## Sheet: Fig. 6d
	NTD-T	MuSK-CAART	Wise-CAART	NTD-T	MuSK-CAART	Wise-CAART
	1.42736	1.39568	38.931	1.41818	1.44926	33.6207
	1.42237	1.39269	44.2828	1.40677	1.40915	28.0341
	1.42166	1.39226	36.8697	1.41405	1.42052	36.7129
