# Supplementary material for: Precision targeting of autoantigen-specific B cells in muscle-specific tyrosine kinase myasthenia gravis with chimeric autoantibody receptor T cells
Source: Nat Biotechnol. 2023 Jan 19;41(9):1229–38. doi: 10.1038/s41587-022-01637-z (PMC10354218; doi:10.1038/s41587-022-01637-z)
Supplement: Supplementary file 8 — Statistical source data. [file 41587_2022_1637_MOESM8_ESM.xlsx]

## Sheet: ED Fig. 6
T cell (%)			Nalm-6 (%)			IgG+ in Nalm-6 (%)			IgG MFI
NTD-T	MuSK-CAART		NTD-T	MuSK-CAART		NTD-T	MuSK-CAART		NTD-T	MuSK-CAART
0.88	4.86		87.1	0.9		66.3	78.9		3418	2261
4.03	12.9		32.5	0.000577		84.5	N/A		6549	N/A
	17.4			0.00167			N/A			N/A
	13			0.026			78.3			1886
	18.6			0.16			73.4			2131
