# Supplementary material for: Precision targeting of autoantigen-specific B cells in muscle-specific tyrosine kinase myasthenia gravis with chimeric autoantibody receptor T cells
Source: Nat Biotechnol. 2023 Jan 19;41(9):1229–38. doi: 10.1038/s41587-022-01637-z (PMC10354218; doi:10.1038/s41587-022-01637-z)
Supplement: Supplementary file 9 — Statistical source data. [file 41587_2022_1637_MOESM9_ESM.xlsx]

## Sheet: ED data Fig. 6e
non			Agrin
NTD	MuSK-CAART	Wise-CAART	NTD	MuSK-CAART	Wise-CAART
0	0	1.30809	0	0	1.33713
0	0	1.10924	0	0	1.11644
